# Supplementary material for: Porous Silica Gels Doped with Gold Nanoparticles: Preparation, Microstructure, Optical and Textural Properties
Source: Gels. 2025 Jun 13;11(6):454. doi: 10.3390/gels11060454 (PMC12191836; doi:10.3390/gels11060454)
Supplement: Supplementary file 1 [file gels-11-00454-s001.zip]

Archive with 1 entries (1 files):
- gels-3698288-supplementary.pdf
